# Supplementary material for: Design decisions and data completeness for experience sampling methods used in psychosis: systematic review
Source: BMC Psychiatry. 2022 Oct 28;22:669. doi: 10.1186/s12888-022-04319-x (PMC9617456; doi:10.1186/s12888-022-04319-x)
Supplement: Supplementary file 2 — Additional file 2. Data abstraction table. [file 12888_2022_4319_MOESM2_ESM.xlsx]

## Sheet: Table
Additional File 2. Data Abstraction Table
		Design				ESM method												Study specific choices
						2.1 Data Collection Method				2.2 Measures				2.3 Schedule				3.1 Terminology	3.2 Data		3.3 Participation
Ref	Full reference	1.1 Study design	1.2 Sample size	1.3 Data collection setting	1.4 Recruitment setting	2.1.1 ESM protocol	2.1.2 Type of prompt	2.1.3 Technology used	2.1.4 Device ownership	2.2.1 Time taken to complete measures	2.2.2 Type of data being collected	2.2.3 Design of the questionnaire	2.2.4 Other data collected	2.3.1 Total length of time per day sampling took place	2.3.2 Questionnaire availability	2.3.3 Data collection frequency	2.3.4 Study duration	3.1.1 Terminology used	3.2.1 Data access	3.2.2 Accepted response rate	3.3.1 Contact with research team during data collection	3.3.2 Participant training	3.3.3 Additional support	3.3.4 Participant reimbursement	Participant characteristics	Data completeness (how complete was the dataset?)	Quality
	Definition	Design of study in which ESM is taking place	Number of participants with psychosis completing ESM measures	Where data collection took place	Location of recruitment	Data collection trigger	Alert to promote participant response	The hardware used to collect data	Owner of the device used to collect data	Total time taken by participants to complete each questionnaire	What data were collected?	Were questions derived from psychometrically validated scales or developed by the research team?	Was other participant data collected during the ESM data collection period?	Time period within each day that sampling took place (i.e. gap between earliest and latest time)	How long was the questionnire available for paticipant response after each prompt?	Number of prompts per day	Length of time each participant was enrolled in the study	What was the method of data collection called in the study?	Who can access collected ESM data ?	Amount of surveys filled out in order to be eligible for inclusion	Who initiated additional contact between the research team and particpants during the ESM period	Was training provided for particpants prior to commencing ESM data colletion	Support offered to particpants by the research team after commencing data collection	Compensation provided to each particpant	Characteristics of people enrolled	Amount of surveys completed
	Allowable categories	Cohort study Case control study Crossover trial	Numerical value	Hospital - currently an in-patient Community - not currently an in-patient	Hospital - currently an in-patient Community - not currently an in-patient	Event-contingent assessments - carried out when a predefined event has occurred, for example attending a social event. Signal-contingent assessments are scheduled at random times. Time-contingent assessments involve prompting the individual to make an assessment at pre-defined intervals Stratified assessents	Auditory (beep) Vibrate	Personal Digital Assistant (PDA) Smartphone application Data collection platform	Reseacher provided, Particpants' own.	Minutes	Experience data Context data Behavioural data Cognitive data	Derived from validated scale/scales Developed by research team Combination of both	Yes or no	Hours	Minutes	Numerical value	number of days	Experience Sampling Methods or ESM Ecological Momentary Assessment or EMA Ambulatory assessment	Researchers Participants Clinicians	percentage of possible questionnaire responses	Researcher initiated Particpant initiated Both	Yes No	None Initial contact after commencing data collection Technical support Technical support on request Motivational support Emotional support	Number of pounds	Sociodemographic and clinical characteristics as reported	Percentage
1	Ben-Zeev, D., Frounfelker, R., Morris, S.B. and Corrigan, P.W., 2012. Predictors of self-stigma in schizophrenia: New insights using mobile technologies. Journal of dual diagnosis, 8(4), pp.305-314.	Cohort study	24	community	community	Time-contingent	auditory signal	PDA	researcher provided	2–3 minutes	Exerience data Context data	Derived from validated scales	No	13	5	6	7	EMA	Researchers	not reported	Researcher initiated Particpant initiated	Yes	Initial contact after commencing data collection Tehnical suppot on request	Not reported	Participants dignosed wih schizophrenia or schizoaffective disorder Mean age of 44.87 years 71% Male 71% never married 79% African-American 75% percent graduated high school or had some college education Mean length of psychiatric illness 16.95 years	0.88	High
2	Ben-Zeev, D., McHugo, G.J., Xie, H., Dobbins, K. and Young, M.A., 2012. Comparing retrospective reports to real-time/real-place mobile assessments in individuals with schizophrenia and a nonclinical comparison group. Schizophrenia bulletin, 38(3), pp.396-404.	Case control study	24	community	community	Time-contingent	auditory signal	PDA	researcher provided	2-3 minutes	Experience data Context data	Derived from validated scale	No	13	5	6	7	ESM	Researchers	not reported	Researcher initiated Particpant initiated	Yes	Initial contact after commencing data collection Tehnical suppot on request	Not reported	Participants dignosed wih schizophrenia or schizoaffective disorder Mean age of 44.87 years 71% Male 71% never married 79% African-American 75% percent graduated high school or had some college education Mean length of psychiatric illness	0.977	High
3	Ben-Zeev, D., Morris, S., Swendsen, J. and Granholm, E., 2011. Predicting the occurrence, conviction, distress, and disruption of different delusional experiences in the daily life of people with schizophrenia. Schizophrenia bulletin, 38(4), pp.826-837.	Cohort study	130	community	community	Time-contingent	auditory signal	PDA	researcher provided	not reported	Experience data	Combination of both	No	12 adjusted to inividual sleep/wake period	15	4	7	ESM	Researchers	0.29	Researcher initiated	yes	Initial contact after commencing data collection	27.2	Mean age 46.2 People diagnosed with Schizophrenia (n = 144) or schizoaffective disorder (n = 55) 59% male, 59% white, 15% African–American, 14% Hispanic, and 12% other ethnicities	130/190 ppts completed 2 full days or more.	High
4	Granholm, E., Ben-Zeev, D., Fulford, D. and Swendsen, J., 2013. Ecological Momentary Assessment of social functioning in schizophrenia: Impact of performance appraisals and affect on social interactions. Schizophrenia research, 145(1-3), pp.120-124.	Cohort study	145	community	not reported	Time-contingent	auditory signal	PDA	researcher provided	not reported	Experience data Context data	Derived from validated scales	No	12	5	4	7	EMAc	Researchers	0.29	partcipant initiated	yes	Technical support on request	27.2	Mean age of 46.5 years Mean 12.4 years of education 61% male 60% Caucasian 15% African- American 14% Hispanic 11% other ethnicities 40% resided in assisted living facilities Participants experienced moderate symptom severity (PANSS total score: M = 66.77 PANSS positive symptom score: M = 18.26, PANSS negative symptom score: M = 15.26, SD = 5.69). Mean age of 46.5 years Mean 12.4 years of educatio…	0.721	Low
5	So, S.H.W., Peters, E.R., Swendsen, J., Garety, P.A. and Kapur, S., 2013. Detecting improvements in acute psychotic symptoms using experience sampling methodology. Psychiatry research, 210(1), pp.82-88.	Cohort study	26	inpatient	Hospital and community	Signal-contingent	auditory signal	PDA	researcher provided	3	Experience data Context data	Combination of both	no	12 but participants could choose between 'early' or 'late'	20	7	14	ESM	Researchers	0.3	Researcher initiated Particpant initiated	yes	Initial contact on commecing data collection Technical support on request	Not reported	Acute inpatients n=26 Community patients n=1 50% male Mean age 36.12 years schizophrenia (n=9) unspecified psychosis (n=5) Mood disorder with psychotic symptoms (n=3) Schizoaffective disorder (n=2) Schizophreniform disorder (n=1) Delusional disorder (n=1) Acute and transient psychotic disorder (n=1).	0.707	High
6	Brenner, C.J. and Ben-Zeev, D., 2014. Affective forecasting in schizophrenia: Comparing predictions to real-time Ecological Momentary Assessment (EMA) ratings. Psychiatric rehabilitation journal, 37(4), p.316.	Cohort study	24	community	community	Signal-contingent	auditory signal	PDA	researcher provided	3	Experience data	Derived from vaidated scale	No	13	Not reported	6	7	EMA	Researchers	not reported	Researcher initiated Particpant initiated	yes	Initial contact on commencing data collection Technical support on request	Not reported	Participants meeting Diagnostic and Statistical Manual of Mental Disorders diagnostic criteria for schizophrenia or schizoaffective disorder n=24 Mean age of 44.88 years 71% Male 79% African American 71% never married Mean length of psychiatric disability reported was 16.95 years	0.981	Low
7	Hartley, S., Haddock, G., e Sa, D.V., Emsley, R. and Barrowclough, C., 2014. An experience sampling study of worry and rumination in psychosis. Psychological Medicine, 44(8), pp.1605-1614	Cohort study	32	community	community	Signal-contingent	auditory signal	PDA	not reported	not reported	Experience data	Developed by research team	No	15	15	10	6	ESM	Researchers	not reported	Not reported	yes	Technical support on request	Not reported	Male n=22 Mean age = 33 years White n= 21 Unemployed n=22 Completed post 16 education n=20 Single (n = 20) Living with parents n=15 Diagnosis: Schizophrenia (n = 15) Psychotic disorder NOS (n = 14; eight of whom were noted as first episode) Schizo-affective disorder (n = 2) Acute psychotic disorder (n = 1)	27 completed more than half of 60 assessment points mean =35.4	Low
8	Kimhy, D., Vakhrusheva, J., Liu, Y. and Wang, Y., 2014. Use of mobile assessment technologies in inpatient psychiatric settings. Asian journal of psychiatry, 10, pp.90-95.	Cohort study	33	inpatient	Hospital	Signal-contingent	auditory signal	PDA	researcher provided	Not reported	Experience data and context data	Developed by research team	No	12	20	10	2	ESM	Researchers	Not reported	Not reported	yes	Not reported	0	Mean age = 27.8 years Male= 85% Caucasian 52% Black 18% Asian 12% More than one race 18% Diagnosis: Schizophrenia 70% Schizoaffective disorder 21% Depression with psychotic symptoms 6% Delusional disorder 3% Mean age = 27.8 years Male= 85% Caucasian 52% Black 18% Asian 12% More than one race 18% Diagnosis: Schizophrenia 70% Schizoaffective disorder 21% Depression with psychotic symptoms 6% Delusi…	0.81	Low
9	Edwards, C.J., Cella, M., Tarrier, N. and Wykes, T., 2016. The optimisation of experience sampling protocols in people with schizophrenia. Psychiatry research, 244, pp.289-293.	Case control study	53	community	community	Signal-contingent	auditory signal	Data collection platform	researcher provided	not reported	Experience data	Developed by research team	No	13.5	20	7	6	ESM	Researchers	0.2	Researcher initiated	yes	Initial contact after commencing data collection	not reported	Age= 42.65 Male 67.3% Unemployment 87.8% Ethnicity White 40.8% Black 57.1% Asian 2%	0.71	Low
10	Mulligan, L.D., Haddock, G., Emsley, R., Neil, S.T. and Kyle, S.D., 2016. High resolution examination of the role of sleep disturbance in predicting functioning and psychotic symptoms in schizophrenia: A novel experience sampling study. Journal of abnormal psychology, 125(6), p.788.	Cohort study	22	community setting	community	Signal-contingent	auditory signal	PDA	researcher provided	not reported	Experience data and behavioural data	Developed by research team	Yes	The quasi-random ESM schedule was personalised for each px based on their self-reported habitial time of sleep onset and offset	15	5	7	ESM	Researchers	not reported	Researcher initiated	yes	Technical support on request	not reported	Mean age (years) = 37.4 Male = 13 Female = 9 Ethnicity White British n=19 Black British n=3 Diagnosis Nonaffective psychosis n=8 Schizophrenia n=13 Schizoaffective disorder n=1	0.774	Low
11	Reininghaus, U., Kempton, M.J., Valmaggia, L., Craig, T.K., Garety, P., Onyejiaka, A., Gayer-Anderson, C., So, S.H., Hubbard, K., Beards, S. and Dazzan, P., 2016. Stress sensitivity, aberrant salience, and threat anticipation in early psychosis: an experience sampling study. Schizophrenia bulletin, 42(3), pp.712-722.	Case control study	97	community	Inpatient Community	Signal-contingent	not reported	Data collection platform	researcher provided	not reported	Experience data	Developed by research team	No	not reported	10	10	6	ESM	Researchers	0.33	Researcher initiated	yes	Technical support on request Motivational support Emotional support	not reported	First episode psychosis group: Mean age (years) 28.3 Men (n) 28 Women (23) White British 14 Black African 17 Black Caribbean 11 Asian 1 White Other 4 Other 4 Level of education School 17 Further 25 Higher 9 Employment status Unemployed 30 Other 21	62.75 (had to calculate based on amount of completed questionnaires averaged FEP and ARMS responses	High
12	Kimhy, D., Wall, M.M., Hansen, M.C., Vakhrusheva, J., Choi, C.J., Delespaul, P., Tarrier, N., Sloan, R.P. and Malaspina, D., 2017. Autonomic regulation and auditory hallucinations in individuals with schizophrenia: an experience sampling study. Schizophrenia bulletin, 43(4), pp.754-763.	Cohort study	40	community setting	not reported	Signal-contingent	auditory signal	PDA	researcher provided	not reported	Experience data	Not reported	Yes	12	5	10	3	ESM	Researchers	not reported	not reported	yes	Not reported	not reported	Mean age 30.5(years) Male n=25 (62%) Diagnosis: Schizophrenia n=27 Schizoaffective disorder n=7 Schizophreniform disorder n=3 Psychosis not otherwise specific n=3	0.898	Low
13	Moitra, E., Gaudiano, B.A., Davis, C.H. and Ben-Zeev, D., 2017. Feasibility and acceptability of post-hospitalization ecological momentary assessment in patients with psychotic-spectrum disorders. Comprehensive psychiatry, 74, pp.204-213.	Cohort study	65	community	Hospital	Signal-contingent	not reported	PDA	researcher provided	2 minutes	Behavioural data	Not reported	No	12	5	3	30	EMA	researchers	0.3	Researcher initiated	yes	Not reported	124.48	Mean age (years) 37.2 Male 45% Ethnicity Non-Latino White 79% African American 5% Married 23.4% Single 76.6% High school degree 77.4% College degree 15.4% Employed full time 8%	28%- error in assessment battery	High
14	Klippel, A., Myin-Germeys, I., Chavez-Baldini, U., Preacher, K.J., Kempton, M., Valmaggia, L., Calem, M., So, S., Beards, S., Hubbard, K. and Gayer-Anderson, C., 2017. Modeling the interplay between psychological processes and adverse, stressful contexts and experiences in pathways to psychosis: an experience sampling study. Schizophrenia bulletin, 43(2), pp.302-315.	Case control study	97	community	community	Signal-contingent	auditory signal	Data collection platform	researcher provided	Not reported	Experience data Context data	Combination of both	No	not reported	10	10	6	ESM	Researchers	0.33	Researcher initiated	yes	Motivational support Technical support	Not reported	Mean age 28.3 Male 28% White 50%	Fifteen participants were excluded from the analysis due to an insufficient number of valid responses	High
15	Dupuy, M., Misdrahi, D., N’Kaoua, B., Tessier, A., Bouvard, A., Schweitzer, P., Auriacombe, M., Serre, F., Fatseas, M. and Swendsen, J., 2018. Mobile cognitive testing in patients with schizophrenia: A controlled study of feasibility and validity. Journal de Thérapie Comportementale et Cognitive, 28(4), pp.204-213.	Case control study	22	Community	Community	Signal contingent	auditory signal	Smartphone application	researcher provided	5	Cognitive data	Not reported	yes	Stratified to waking period of each individual	not reported	5	7	EMA	Researchers	not reported	Not reported	yes	Not reported	Not reported	Mean age (years) 34.8 Male 59%	0.95	High
16	Steenkamp, L., Weijers, J., Gerrmann, J., Eurelings-Bontekoe, E. and Selten, J.P., 2019. The relationship between childhood abuse and severity of psychosis is mediated by loneliness: an experience sampling study. Schizophrenia research.	Cohort study	59	Community	Community	not clear- 10x per day	not reported	Data collection platform	researcher provided	not reported	Experience data	Developed by research team	no	not reported	not reported	10	5	ESM	Researchers	not reported	Not reported	no reported	Not reported	Not reported	Mean age (years) 31.8 Male 34 (57.6) Diagnosis Schizophrenia n=34 (57.6%) Schizoaffective Disorder 10 (16.9%) Brief Psychotic Disorder 10 (16.9%) Delusional Disorder 3 (5.1%)	0.984	Low
17	Swendsen, J., Ben-Zeev, D. and Granholm, E., 2011. Real-time electronic ambulatory monitoring of substance use and symptom expression in schizophrenia. American Journal of Psychiatry, 168(2), pp.202-209.	Cohort study	199	Community	Community	Time contingent	not reported	PDA	researcher provided	not reported	Experience data Behavioural data	Derived from validated scale	no	12 stratified to waking period	15	4	7	EMA	researchers	not reported	Not reported	yes	Initial support after commencing data collection Technical support	27.19	Mean age (years) 46.50 Female n=57 (39.3%)	0.721	Low
18	Ainsworth, J., Palmier-Claus, J.E., Machin, M., Barrowclough, C., Dunn, G., Rogers, A., Buchan, I., Barkus, E., Kapur, S., Wykes, T. and Hopkins, R.S., 2013. A comparison of two delivery modalities of a mobile phone-based assessment for serious mental illness: native smartphone application vs text-messaging only implementations. Journal of medical Internet research, 15(4), p.e60.	Randomized repeated measures crossover design	24	Community	community	Signal contingent	auditory signal	Smartphone application	researcher provided	not reported	Experience data Behavioural data	Developed by research team	no	12	15	4	6	Mobile phone based assessment	Researchers	not reported	Researcher initiated	yes	Initial contact after commencing data collection	30	All particpants aged 18-50 male (79%; n=19) and white British (71%)	0.69	High
19	Moran, E.K., Culbreth, A.J. and Barch, D.M., 2017. Ecological momentary assessment of negative symptoms in schizophrenia: Relationships to effort-based decision making and reinforcement learning. Journal of abnormal psychology, 126(1), p.96.	Cohort study	34	community setting	not reported	Signal contingent	auditory signal	Smartphone	researcher provided	not reported	Experience data Behavioural data	Derived from validated scale	no	9	15	4	7	EMA	Researchers	0.25	Not reported	yes	Not reported	84.2	Mean age (years) 39.48 Female (%) 48% Ethnic origin African American 67% Caucasian 33%	0.8	Low
20	Kimhy, D., Delespaul, P., Ahn, H., Cai, S., Shikhman, M., Lieberman, J., Malaspina, D., Sloan, R., 2010. Concurrent measurement of “real-world” stress and arousal in individuals with psychosis: assessing the feasibility and validity of a novel methodology. Schizophrenia Bulletin 36, 1131–1139.	Cohort study	20	inpatient	Hospital	Signal contingent	auditory signal	PDA	researcher provided	not reported	Experience data	Developed by research team	yes	12	not reported	10	2	ESM	Researchers	0.25	Not reported	yes	Initial contact after commencing data collection	Not reported	Mean age (years) 30.6 Female (%) n= 10 (50%) Ethnic origin African American 20% Caucasian 45% Hispanic 20% Asian 10% Multiracial 5% Diagnosis Schizophrenia 70% Schizoaffective disorder 15% Delusional disorder 15% Depression with psychotic symptoms 5% Bipolar 1 disorder 5%	79%	Low
21	Blum, L.H., Vakhrusheva, J., Saperstein, A., Khan, S., Chang, R.W., Hansen, M.C., Zemon, V. and Kimhy, D., 2015. Depressed mood in individuals with schizophrenia: a comparison of retrospective and real-time measures. Psychiatry research, 227(2-3), pp.318-323.	Case control study	51	Not reported	not reported	Signal contingent	auditory signal	PDA	researcher provided	5	Experience data Context data	Developed by research team	no	12	not reported	10	2	ESM	Researchers	0.3	Not reported	yes	none	Not reported	Mean age (years) 30.14 Male (%) 32% Ethnic origin Black 9.8% White 52.2% Asian American 13.7% Multiracial 21.6% Hispanic 29.4%	0.74	Low
22	Edwards, C.J., Cella, M., Emsley, R., Tarrier, N. and Wykes, T.H., 2018. Exploring the relationship between the anticipation and experience of pleasure in people with schizophrenia: An experience sampling study. Schizophrenia research, 202, pp.72-79.	Case control study	76	community	community	Signal contingent	auditory signal	Data collection platform	researcher provided	not reported	Experience data Context data Behavioural data	Developed by research team	no	13.5	20	7	6	ESM	Researchers	0.2	Not reported	yes	Initial contact after commencing data collection	Not reported	Mean age (years) 42.27 Male (%) 75.8% Ethnicity White 33.3% Black 63.3% Asian 3.1% Secondary school 42.4% Further education 39.4% Higher education 18.2% Unemployment 91%	0.71	Low
23	Cella, M., He, Z., Killikelly, C., Okruszek, Ł., Lewis, S. and Wykes, T., 2019. Blending active and passive digital technology methods to improve symptom monitoring in early psychosis. Early intervention in psychiatry.	Cohort study	15	community	community	Signal contingent	not reported	Smartphone application	not reported	not reported	Experience data	Combination of both	yes	10	not reported	4	10	self-assessment	Researchers	not reported	Not reported	yes	Not reported	Not reported	Male -80% Mean age 28.1	0.76	Low
24	Visser, K.F., Esfahlani, F.Z., Sayama, H. and Strauss, G.P., 2018. An ecological momentary assessment evaluation of emotion regulation abnormalities in schizophrenia. Psychological medicine, 48(14), pp.2337-2345.	Case control study	56	community	community	Signal contingent	Auditory signal Vibrate	PDA	researcher provided	not reported	Experience data Context data	Combination of both	no	12	15	4	6	EMA	researchers	0.25	Not reported	yes	Initial contact after commencing data collection	30.02	Mean age 41.39 Male (%) 57.1	90.2	Low
25	Granholm, E., Holden, J.L., Mikhael, T., Link, P.C., Swendsen, J., Depp, C., Moore, R.C. and Harvey, P.D., 2019. What Do People With Schizophrenia Do All Day? Ecological Momentary Assessment of Real-World Functioning in Schizophrenia. Schizophrenia Bulletin.	Case control study	100	community	community	Signal contingent	auditory signal	Smartphone application	researcher provided	3 minutes	Behavioural data Context data	Developed by research team	no	12 adjusted to sleep/wake period	15	7	7	EMA	Researchers	0.33	Researcher initiated	yes	Initial contact after commencing data collection Motivational support	93.06	Male- 63% Mean age (years) - 51.7	0.85	High
26	Johnson, E.I., Grondin, O., Barrault, M., Faytout, M., Helbig, S., Husky, M., Granholm, E.L., Loh, C., Nadeau, L., Wittchen, H.U. and Swendsen, J., 2009. Computerized ambulatory monitoring in psychiatry: a multi‐site collaborative study of acceptability, compliance, and reactivity. International journal of methods in psychiatric research, 18(1), pp.48-57.	Cohort study	56	community	commuity	Time contingent	auditory signal	PDA	researcher provided	not reported	Behavioral data Context data	Developed by research team	no	12	15	4	7	Computerised ambulatory monitoring	Researchers	0.14	Researcher initiated	yes	Motivational support	67.5	Mean age (years) 44.1 Male 63%	0.87	Low
27	Fielding-Smith, S.F., Greenwood, K.E., Wichers, M., Peters, E. and Hayward, M., 2020. Associations between responses to voices, distress and appraisals during daily life: an ecological validation of the cognitive behavioural model. Psychological Medicine, pp.1-10.	Cohort study	31	community	community	Signal contingent	auditory signal	Smartphone application	researcher provided	not reported	Experience data Behavioural data	Developed by research team	no	stratified	15	10	9	ESM	Researchers	0.33	Researcher initiated	Yes	Technical support Motivational support	Not reported	Mean age 41.9 Male 35.5%	88.5%) provided ⩾30 valid	Low
28	Harvey, P.D., Miller, M.L., Moore, R.C., Depp, C.A., Parrish, E.M. and Pinkham, A.E., 2021. Capturing Clinical Symptoms with Ecological Momentary Assessment: Convergence of Momentary Reports of Psychotic and Mood Symptoms with Diagnoses and Standard Clinical Assessments. Innovations in Clinical Neuroscience, 18.	Cohort study	173	community	community	stratified	auditory signal	Smartphone application	researcher provided	not reported	Experience data Context data	Derived from validated scale	no	The first and last daily assessment times were adjusted to accommodate each participant’s typical sleep and wake schedules	60	3	30	EMA	Researchers	not reported	Researcher initiated	Yes	Initial contact after commencing data collection Motivational support	Not reported	Mean age 41.98 Male 52%	0.8	Low
29	Hanssen, E., Balvert, S., Oorschot, M., Borkelmans, K., van Os, J., Delespaul, P. and Fett, A.K., 2020. An ecological momentary intervention incorporating personalised feedback to improve symptoms and social functioning in schizophrenia spectrum disorders. Psychiatry research, 284, p.112695.	Case control study	64	community	community	Signal contingent	auditory signal	Smartphone application	Participants who did not own a smartphone, were provided with one	not reported	Experience data	Derived from validated scale	yes	12	not reported	6	21	ESM	Researchers	not reported	Researcher initiated Particpant initiated	Yes	Initial contact after commencing data collection Technical support Motivational support	129.53	Mean age 39.1 Male 16%	0.64	Low
30	Ben-Zeev, D., Buck, B., Chander, A., Brian, R., Wang, W., Atkins, D., Brenner, C.J., Cohen, T., Campbell, A. and Munson, J., 2020. Mobile RDoC: Using Smartphones to Understand the Relationship Between Auditory Verbal Hallucinations and Need for Care. Schizophrenia Bulletin Open, 1(1), p.sgaa060.	Cohort study	384	community	community	Time contingent	not reported	Smartphone application	researcher provided	not reported	Experience data Context data	Combination of both	yes	12	Not reported	4	30	EMA	Researchers	not reported	Particpant initiated	Yes	Not reported	53.10 or keep the study device	Mean age 40.5 Male 50%	0.6	Low
31	Bell, I.H., Rossell, S.L., Farhall, J., Hayward, M., Lim, M.H., Fielding-Smith, S.F. and Thomas, N., 2020. Pilot randomised controlled trial of a brief coping-focused intervention for hearing voices blended with smartphone-based ecological momentary assessment and intervention (SAVVy): Feasibility, acceptability and preliminary clinical outcomes. Schizophrenia research, 216, pp.479-487.	Pilot RCT	34	community	community	stratified	auditory signal	Smartphone application	researcher provided	not reported	Experience data Context data Behavioural data	Developed by research team	no	Not reported	Not reported	10	6	EMA	Researchers Particpants Clinician	0.33	not reported	Yes	not reported	not reported	Mean age 39.12 Male 35.3%	72	High
32	Durand, D., Strassnig, M.T., Moore, R.C., Depp, C.A., Ackerman, R.A., Pinkham, A.E. and Harvey, P.D., 2021. Self-reported social functioning and social cognition in schizophrenia and bipolar disorder: Using ecological momentary assessment to identify the origin of bias. Schizophrenia Research, 230, pp.17-23	Case control study	102	community	community	Signal contingent	auditory signal	Smartphone application	researcher provided	not reported	Experience data Context data Behavioural data Cognitive data	Developed by research team	no	12 individulaised to waking period	60	3	30	EMA	Researchers	not reported	Not reported	Yes	not reported	not reported	Mean age 40.6 Male 51.5%	0.78	Low
33	Reininghaus, U., Oorschot, M., Moritz, S., Gayer-Anderson, C., Kempton, M.J., Valmaggia, L., McGuire, P., Murray, R., Garety, P., Wykes, T. and Morgan, C., 2019. Liberal acceptance bias, momentary aberrant salience, and psychosis: an experimental experience sampling study. Schizophrenia bulletin, 45(4), pp.871-882.	Case control study	97	community	community	signal contingent	auditory signal	electronic device	researcher provided	not reported	Experience data	Combination of both	yes	Not reported	10	6	10	EMA	Researchers	0.33	Researcher initiated	Not reported	Motivational support	not reported	Mean age 25.96 Male 50.3%	97 completed > 20 questionnaires	High
34	So, S.H.W., Chung, L.K.H., Tse, C.Y., Chan, S.S.M., Chong, G.H.C., Hung, K.S.Y. and Sommer, I.E., 2021. Moment-to-moment dynamics between auditory verbal hallucinations and negative affect and the role of beliefs about voices. Psychological medicine, 51(4), pp.661-667	Cohort	47	community	community	stratified	auditory signal	Smartphone application	Participants who did not own a smartphone, were provided with one	not reported	Experience data Context data	Combination of both	no	10-12 individualised to waking period	15	10	6	ESM	Researchers	not reported	Researcher initiated	Yes	Initial contact after commencing data collection Technical support	not reported	Mean age 43.84 Male 36.59%	41 completed at least 18 out of 60 questionnaires	High
35	Ludwig, L., Mehl, S., Krkovic, K. and Lincoln, T.M., 2020. Effectiveness of emotion regulation in daily life in individuals with psychosis and nonclinical controls—An experience-sampling study. Journal of abnormal psychology	Case control	71	community	community	signal contingent	auditory signal	Smartphone application	researcher provided	not reported	Experience data Behavioural data	Developed by researchers	no	12	not reported	10	6	ESM	Researchers	0.1	not reported	Not reported	not reported	not reported	Mean age 37.80 Male 57.8%	71ppts completed > 10% questionnaires	Low
36	Hermans, K.S., Myin-Germeys, I., Gayer-Anderson, C., Kempton, M.J., Valmaggia, L., McGuire, P., Murray, R.M., Garety, P., Wykes, T., Morgan, C. and Kasanova, Z., 2020. Elucidating negative symptoms in the daily life of individuals in the early stages of psychosis. Psychological Medicine, pp.1-11.	Case control	97	community	community	signal contingent	auditory signal	electronic device	researcher provided	not reported	Experience data Context data	Developed by research team	no	15	10	10	6	ESM	Researchers	0.33	Researcher initiated	Not reported	Motivational support	Not reported	Mean age 25.95 Male 50.3%	13 were excluded from the analysis because of incomplete or invalid ESM assessments	Low
37	Strassnig, M.T., Harvey, P.D., Miller, M.L., Depp, C.A. and Granholm, E., 2021. Real world sedentary behavior and activity levels in patients with schizophrenia and controls: an ecological momentary assessment study. Mental Health and Physical Activity, 20, p.100364.	Case control	100	community	community	signal contingent	auditory signal	Smartphone application	researcher provided	not reported	Experience data Context data Behavioural data	Developed by research team	no	12	15	7	7	EMA	Researchers	not reported	Researcher initiated	Yes	Motivational support	34.63	Mean age 51.7 Male 71%	0.85	Low
38	Jongeneel, A., Aalbers, G., Bell, I., Fried, E.I., Delespaul, P., Riper, H., Van Der Gaag, M. and Van Den Berg, D., 2020. A time-series network approach to auditory verbal hallucinations: Examining dynamic interactions using experience sampling methodology. Schizophrenia research, 215, pp.148-156	Cohort study	95	community	community	signal contingent	auditory signal	electronic device	researcher provided	not reported	Experience data	Developed by research team	yes	15	15	10	6	ESM	Researchers	Not reported	Not reported	Not reported	not reported	not reported	Mean age 43 Male 49%	(had to calculate 40%	High
