# Supplementary material for: Design decisions and data completeness for experience sampling methods used in psychosis: systematic review
Source: BMC Psychiatry. 2022 Oct 28;22:669. doi: 10.1186/s12888-022-04319-x (PMC9617456; doi:10.1186/s12888-022-04319-x)
Supplement: Supplementary file 4 — Additional file 4. Quality assessment. [file 12888_2022_4319_MOESM4_ESM.xlsx]

## Sheet: Sheet1
Additional File 4. Quality Assessment
Paper ID and Reference	1 Ben- Zeev et al 2012	2 Ben -Zeev et al 2012	3 Ben-Zeev et al 2012	4 Granholm et al , 2013	5 So et al 2013	6 Brenner et al 2014	7 Hartley et al	8 Kimhy et al 2014	9 Edwards et al, 2016	10 Mulligan et al, 2016	11 Reininghaus et al 2016	12 Kimhy et al, 2017	13 Klippel et al 2017	14 Moitra et al 2017	15 Dupuy et al, 2018	16 Steenkamp et al 2019	17 Swendsen et al, 2011	18 Ainsworth et al, 2013	19 Moran et al, 2017	20 Kimhy et al 2010	21 Blum et al 2015	22 Edwards et al 2018	23 Cella et al 2019	24 Visser et al, 2014	25 Granholm et al, 2015	26 Johnson et al, 2009	27 Fielding-Smith et al , 2020	28 Harvey et al, 2021	29 Hanssen et al, 2020	30 Ben-zeev et al, 2020	31 B ell et al, 2020	32 Durand et al, 2021	33 Reininghaus et al, 2018	34 So et al, 2020	35 Ludwig et al, 2020	36 Hermans et al, 2020	37 Strassnig et al 2021	38 Jongeneel et al, 2020
Recommended reporting criterion																																							Total
Justify sample size (e.g., using a multilevel power analysis)	No	No	No	No	No	No	No	No	Yes	No	No	No	No	No	No	No	No	No	No	No	No	No	No	No	No	No	No	No	No	No	Yes	no	no	no	no	no	no	yes	3
Explain rationale for the sampling design (e.g., random, event-based)	Yes	No	No	No	No	No	Yes	No	No	No	No	No	No	No	Yes	No	No	No	No	Yes	No	No	No	No	No	No	No	No	No	No	Yes	no	no	no	no	no	no	no	5
Explain rationale for sampling density (e.g., assessments per day) and scheduling (i.e., when the assessments are scheduled)	Yes	No	No	No	No	No	No	No	No	No	No	Yes	No	No	No	No	No	Yes	No	Yes	No	No	No	No	Yes	No	No	No	No	No	No	no	no	yes	no	no	no	no	6
Provide technical details of sampling (e.g., prompting and recording practices; procedures for event-based entries; ability to suspend/delay responses; branching details, triggering assessments, follow-ups, or dense sampling of events or experiences)	No	Yes	Yes	Yes	Yes	Yes	No	Yes	No	No	Yes	No	Yes	Yes	Yes	No	Yes	Yes	No	Yes	No	No	No	Yes	No	No	Yes	No	No	No	No	yes	yes	yes	no	no	yes	yes	20
Report full text of items, rating time frames, response options or scaling	Yes	Yes	Yes	Yes	Yes	Yes	No	No	No	No	Yes	No	Yes	No	Yes	Yes	No	Yes	Yes	No	No	Yes	No	No	Yes	No	Yes	No	Yes	Yes	Yes	no		yes	yes	no	no	no	20
Report psychometric properties of items in the current EMA study (between- and within-subject), as well as the origin of the items	No	Yes	Yes	No	No	No	No	No	No	No	No	No	Yes	No		No	No	No	No	No	No	No	No	No	No	No	No	No	No	No	No	no	yes	yes	yes	yes	no	no	7
Fully describe hardware and software used	Yes	Yes	Yes	No	Yes	Yes	Yes	No	No	No	No	No	No	Yes	No	No	No	Yes	No	Yes	Yes	No	No	Yes	Yes	Yes	No	No	Yes	No	No	no	no	no	no	no	no	no	14
Define valid and missing data (for participants broadly, and specific to individual EMA reports); report descriptive analyses regarding valid data (e.g., mean per person, range, % participants above and below 80% threshold)	No	Yes	Yes	No	Yes	No	Yes	Yes	Yes	Yes	Yes	Yes	Yes	Yes	No	Yes	No	Yes	Yes	No	No	Yes	No	Yes	No	No	Yes	Yes	No	No	Yes	yes	yes	no	no	yes	no	yes	19
Describe the procedures used to enhance compliance and participation (e.g., remuneration schedule, participant training)	Yes	Yes	Yes	Yes	No	No	No	No	No	No	Yes	No	Yes	Yes	Yes	No	Yes	Yes	Yes	No	No	No	No	Yes	Yes	Yes	No	No	Yes	Yes	No	no	yes	no	yes	yes	yes	yes	16
Describe the final data set: number of reports (total; person average; group average), days in study and retention rates, and rates of delayed or suspended responding (if applicable)	Yes	Yes	Yes	Yes	Yes	No	Yes	Yes	Yes	Yes	Yes	Yes	Yes	Yes	Yes	Yes	No	Yes	Yes	Yes	Yes	Yes	Yes		Yes	Yes	Yes	Yes	Yes	Yes	Yes	yes	yes	yes	yes	yes	yes	yes	28
Describe preparation for data analyses centering of predictor variables and at what level; report covariates included in the models	Yes	Yes	Yes	Yes	Yes	No	Yes	Yes	Yes	Yes	Yes	Yes	Yes	Yes	Yes	Yes	Yes	Yes	Yes	Yes	No	Yes	Yes	Yes	Yes	Yes	Yes	Yes		Yes	Yes	yes	yes	yes	yes	yes	yes	yes	28
Describe levels of analysis (momentary, day, person); explain how time is taken into account in analyses; specify and justify choices of random versus fixed effects in models; describe analytic modeling used as well as statistical software used	Yes	Yes	Yes	Yes	Yes	No	Yes	Yes	Yes	Yes	Yes	Yes	Yes	Yes	Yes	Yes	Yes	Yes	Yes	No	No	Yes	Yes	Yes	Yes	Yes	Yes	Yes	Yes	Yes	Yes	yes	yes	yes	yes	yes	yes	yes	28
Total	8	9	9	6	7	3	6	5	5	4	7	5	8	7	7	5	4	9	6	6	2	5	3	6	7	5	6	4	5	5	7	5	7	7	6	6	5	7
